# Supplementary material for: Longitudinal reference centiles for the Gross Motor Function Measure‐66 in children and adolescents with cerebral palsy
Source: Dev Med Child Neurol. 2025 Aug 5;68(2):218–26. doi: 10.1111/dmcn.16455 (PMC12766559; doi:10.1111/dmcn.16455)
Supplement: Supplementary file 6 — Table S1: Mean of the GMFM‐66 score difference after 6 months. [file DMCN-68-218-s007.xlsx]

## Sheet: Tab Mu Tabelle
Supplement Tab. 1 Tabulated reference centiles for mean of the GMFM66-Score difference after 6 months
	initial GMFM66-Score
Age	0	1	2	3	4	5	6	7	8	9	10	11	12	13	14	15	16	17	18	19	20	21	22	23	24	25	26	27	28	29	30	31	32	33	34	35	36	37	38	39	40	41	42	43	44	45	46	47	48
3	0.975406	0.98044	0.985473	0.990506	0.995539	1.00057	1.00561	1.01064	1.01567	1.02071	1.02574	1.03077	1.03581	1.04084	1.04587	1.0509	1.05592	1.06095	1.06596	1.07097	1.07597	1.08096	1.08594	1.09092	1.09588	1.10083	1.10578	1.11074	1.11573	1.12074	1.12578	1.13087	1.13601	1.14123	1.14654	1.15198	1.15756	1.1633	1.16921	1.17532	1.18166	1.18824	1.19509	1.20224	1.20968	1.21743	1.22547	1.23379	1.24236
3.5	0.909912	0.914945	0.919978	0.925011	0.930045	0.935078	0.940111	0.945145	0.950178	0.955211	0.960244	0.965278	0.97031	0.975342	0.980373	0.985401	0.990427	0.995451	1.00047	1.00548	1.01048	1.01547	1.02045	1.02542	1.03038	1.03534	1.04029	1.04525	1.05023	1.05524	1.06028	1.06537	1.07052	1.07574	1.08105	1.08649	1.09206	1.0978	1.10372	1.10983	1.11616	1.12274	1.1296	1.13674	1.14419	1.15193	1.15997	1.16829	1.17687
4	0.844406	0.849439	0.854473	0.859506	0.864539	0.869572	0.874606	0.879639	0.884672	0.889705	0.894739	0.899772	0.904805	0.909837	0.914867	0.919896	0.924922	0.929945	0.934963	0.939973	0.944973	0.949964	0.954944	0.959915	0.964877	0.969831	0.974783	0.979744	0.984727	0.989735	0.994778	0.999867	1.00501	1.01023	1.01554	1.02098	1.02656	1.0323	1.03821	1.04432	1.05066	1.05724	1.06409	1.07124	1.07868	1.08643	1.09447	1.10279	1.11136
4.5	0.778874	0.783907	0.78894	0.793974	0.799007	0.80404	0.809073	0.814107	0.81914	0.824173	0.829206	0.83424	0.839273	0.844305	0.849335	0.854364	0.85939	0.864413	0.869431	0.874441	0.879441	0.884432	0.889412	0.894383	0.899345	0.904299	0.90925	0.914212	0.919195	0.924203	0.929246	0.934335	0.93948	0.944697	0.950011	0.955447	0.961026	0.966764	0.97268	0.978792	0.985124	0.991705	0.99856	1.0057	1.01315	1.02089	1.02894	1.03726	1.04583
5	0.713466	0.7185	0.723533	0.728566	0.733599	0.738633	0.743666	0.748699	0.753732	0.758766	0.763799	0.768832	0.773865	0.778897	0.783927	0.788956	0.793982	0.799005	0.804023	0.809033	0.814034	0.819024	0.824004	0.828975	0.833938	0.838891	0.843843	0.848804	0.853787	0.858796	0.863839	0.868927	0.874073	0.87929	0.884604	0.89004	0.895618	0.901356	0.907272	0.913385	0.919717	0.926297	0.933152	0.940297	0.947741	0.955486	0.963528	0.971848	0.98042
5.5	0.648565	0.653599	0.658632	0.663665	0.668698	0.673732	0.678765	0.683798	0.688831	0.693865	0.698898	0.703931	0.708964	0.713996	0.719026	0.724055	0.729081	0.734104	0.739122	0.744132	0.749133	0.754123	0.759103	0.764074	0.769037	0.77399	0.778942	0.783903	0.788886	0.793895	0.798938	0.804026	0.809172	0.814389	0.819702	0.825139	0.830717	0.836455	0.842371	0.848484	0.854816	0.861396	0.868251	0.875396	0.88284	0.890585	0.898627	0.906946	0.915519
6	0.584696	0.589729	0.594763	0.599796	0.604829	0.609862	0.614896	0.619929	0.624962	0.629995	0.635029	0.640062	0.645095	0.650127	0.655157	0.660186	0.665212	0.670235	0.675253	0.680263	0.685263	0.690254	0.695234	0.700205	0.705167	0.710121	0.715073	0.720034	0.725017	0.730025	0.735068	0.740157	0.745302	0.750519	0.755833	0.761269	0.766848	0.772586	0.778502	0.784615	0.790946	0.797527	0.804382	0.811527	0.81897	0.826716	0.834757	0.843077	0.85165
6.5	0.522575	0.527609	0.532642	0.537675	0.542709	0.547742	0.552775	0.557808	0.562842	0.567875	0.572908	0.577941	0.582974	0.588006	0.593037	0.598065	0.603091	0.608114	0.613132	0.618142	0.623143	0.628133	0.633114	0.638084	0.643047	0.648001	0.652952	0.657914	0.662896	0.667905	0.672948	0.678037	0.683182	0.688399	0.693713	0.699149	0.704727	0.710465	0.716381	0.722494	0.728826	0.735407	0.742261	0.749406	0.75685	0.764595	0.772637	0.780957	0.789529
7	0.462845	0.467878	0.472911	0.477945	0.482978	0.488011	0.493044	0.498078	0.503111	0.508144	0.513177	0.518211	0.523244	0.528276	0.533306	0.538335	0.543361	0.548384	0.553402	0.558412	0.563412	0.568403	0.573383	0.578354	0.583316	0.58827	0.593222	0.598183	0.603166	0.608174	0.613217	0.618306	0.623451	0.628668	0.633982	0.639418	0.644997	0.650735	0.656651	0.662764	0.669095	0.675676	0.682531	0.689676	0.697119	0.704865	0.712906	0.721226	0.729799
7.5	0.405828	0.410862	0.415895	0.420928	0.425961	0.430995	0.436028	0.441061	0.446094	0.451128	0.456161	0.461194	0.466227	0.471259	0.47629	0.481318	0.486344	0.491367	0.496385	0.501395	0.506396	0.511386	0.516366	0.521337	0.5263	0.531253	0.536205	0.541166	0.546149	0.551158	0.556201	0.561289	0.566435	0.571652	0.576966	0.582402	0.58798	0.593718	0.599634	0.605747	0.612079	0.61866	0.625514	0.632659	0.640103	0.647848	0.65589	0.66421	0.672782
8	0.351735	0.356768	0.361801	0.366834	0.371868	0.376901	0.381934	0.386967	0.392001	0.397034	0.402067	0.4071	0.412133	0.417165	0.422196	0.427224	0.43225	0.437274	0.442292	0.447302	0.452302	0.457292	0.462273	0.467244	0.472206	0.47716	0.482111	0.487073	0.492056	0.497064	0.502107	0.507196	0.512341	0.517558	0.522872	0.528308	0.533887	0.539625	0.545541	0.551653	0.557985	0.564566	0.571421	0.578565	0.586009	0.593755	0.601796	0.610116	0.618688
8.5	0.300751	0.305784	0.310817	0.31585	0.320884	0.325917	0.33095	0.335983	0.341017	0.34605	0.351083	0.356116	0.361149	0.366181	0.371212	0.37624	0.381266	0.386289	0.391307	0.396317	0.401318	0.406308	0.411289	0.416259	0.421222	0.426176	0.431127	0.436089	0.441071	0.44608	0.451123	0.456212	0.461357	0.466574	0.471888	0.477324	0.482902	0.48864	0.494556	0.500669	0.507001	0.513582	0.520436	0.527581	0.535025	0.54277	0.550812	0.559132	0.567704
9	0.252889	0.257922	0.262955	0.267989	0.273022	0.278055	0.283088	0.288122	0.293155	0.298188	0.303221	0.308255	0.313288	0.31832	0.32335	0.328379	0.333405	0.338428	0.343446	0.348456	0.353456	0.358447	0.363427	0.368398	0.37336	0.378314	0.383265	0.388227	0.39321	0.398218	0.403261	0.40835	0.413495	0.418712	0.424026	0.429462	0.435041	0.440779	0.446695	0.452807	0.459139	0.46572	0.472575	0.47972	0.487163	0.494909	0.50295	0.51127	0.519842
9.5	0.208014	0.213047	0.21808	0.223114	0.228147	0.23318	0.238213	0.243247	0.24828	0.253313	0.258346	0.26338	0.268413	0.273445	0.278475	0.283504	0.28853	0.293553	0.298571	0.303581	0.308581	0.313572	0.318552	0.323523	0.328485	0.333439	0.33839	0.343352	0.348335	0.353343	0.358386	0.363475	0.36862	0.373837	0.379151	0.384587	0.390166	0.395904	0.40182	0.407932	0.414264	0.420845	0.4277	0.434845	0.442288	0.450034	0.458075	0.466395	0.474967
10	0.165906	0.17094	0.175973	0.181006	0.186039	0.191073	0.196106	0.201139	0.206172	0.211206	0.216239	0.221272	0.226305	0.231337	0.236368	0.241396	0.246422	0.251445	0.256463	0.261473	0.266474	0.271464	0.276444	0.281415	0.286378	0.291332	0.296283	0.301245	0.306227	0.311236	0.316279	0.321368	0.326513	0.33173	0.337044	0.34248	0.348058	0.353796	0.359712	0.365825	0.372157	0.378738	0.385592	0.392737	0.400181	0.407926	0.415968	0.424288	0.43286
10.5	0.126297	0.13133	0.136363	0.141396	0.14643	0.151463	0.156496	0.161529	0.166563	0.171596	0.176629	0.181662	0.186695	0.191727	0.196758	0.201786	0.206812	0.211836	0.216854	0.221864	0.226864	0.231854	0.236835	0.241806	0.246768	0.251722	0.256673	0.261635	0.266617	0.271626	0.276669	0.281758	0.286903	0.29212	0.297434	0.30287	0.308449	0.314187	0.320103	0.326215	0.332547	0.339128	0.345982	0.353127	0.360571	0.368317	0.376358	0.384678	0.39325
11	0.08893	0.0939632	0.0989965	0.10403	0.109063	0.114096	0.119129	0.124163	0.129196	0.134229	0.139263	0.144296	0.149329	0.154361	0.159391	0.16442	0.169446	0.174469	0.179487	0.184497	0.189497	0.194488	0.199468	0.204439	0.209401	0.214355	0.219307	0.224268	0.229251	0.234259	0.239302	0.244391	0.249536	0.254753	0.260067	0.265503	0.271082	0.27682	0.282736	0.288849	0.29518	0.301761	0.308616	0.315761	0.323204	0.33095	0.338991	0.347311	0.355884
11.5	0.0536294	0.0586627	0.0636959	0.0687292	0.0737624	0.0787957	0.0838289	0.0888622	0.0938954	0.0989287	0.103962	0.108995	0.114028	0.11906	0.124091	0.129119	0.134145	0.139168	0.144186	0.149196	0.154197	0.159187	0.164167	0.169138	0.174101	0.179054	0.184006	0.188968	0.19395	0.198959	0.204002	0.209091	0.214236	0.219453	0.224767	0.230203	0.235781	0.241519	0.247435	0.253548	0.25988	0.266461	0.273315	0.28046	0.287904	0.295649	0.303691	0.312011	0.320583
12	0.0202761	0.0253093	0.0303426	0.0353758	0.0404091	0.0454424	0.0504756	0.0555089	0.0605421	0.0655754	0.0706086	0.0756419	0.0806748	0.0857068	0.0907373	0.0957658	0.100792	0.105815	0.110833	0.115843	0.120844	0.125834	0.130814	0.135785	0.140747	0.145701	0.150653	0.155614	0.160597	0.165605	0.170649	0.175737	0.180882	0.186099	0.191413	0.196849	0.202428	0.208166	0.214082	0.220195	0.226526	0.233107	0.239962	0.247107	0.254551	0.262296	0.270338	0.278657	0.28723
12.5	-0.0112015	-0.00616827	-0.00113501	0.00389824	0.0089315	0.0139648	0.018998	0.0240313	0.0290645	0.0340978	0.039131	0.0441643	0.0491972	0.0542292	0.0592597	0.0642882	0.0693142	0.0743374	0.0793554	0.0843654	0.0893659	0.0943561	0.0993365	0.104307	0.10927	0.114224	0.119175	0.124137	0.129119	0.134128	0.139171	0.14426	0.149405	0.154622	0.159936	0.165372	0.17095	0.176688	0.182604	0.188717	0.195049	0.20163	0.208484	0.215629	0.223073	0.230818	0.23886	0.24718	0.255752
13	-0.040923	-0.0358898	-0.0308565	-0.0258233	-0.02079	-0.0157568	-0.0107235	-0.00569027	-0.000657011	0.00437624	0.0094095	0.0144427	0.0194756	0.0245076	0.0295382	0.0345667	0.0395927	0.0446159	0.0496338	0.0546438	0.0596444	0.0646346	0.069615	0.0745859	0.0795482	0.084502	0.0894536	0.0944151	0.0993978	0.104406	0.109449	0.114538	0.119683	0.1249	0.130214	0.13565	0.141229	0.146967	0.152883	0.158996	0.165327	0.171908	0.178763	0.185908	0.193351	0.201097	0.209138	0.217458	0.226031
13.5	-0.069107	-0.0640737	-0.0590404	-0.0540072	-0.0489739	-0.0439407	-0.0389074	-0.0338742	-0.0288409	-0.0238077	-0.0187744	-0.0137412	-0.00870827	-0.00367627	0.00135426	0.00638275	0.0114088	0.0164319	0.0214499	0.0264599	0.0314605	0.0364507	0.0414311	0.046402	0.0513643	0.0563181	0.0612696	0.0662312	0.0712139	0.0762224	0.0812655	0.0863542	0.0914993	0.0967164	0.10203	0.107466	0.113045	0.118783	0.124699	0.130812	0.137143	0.143724	0.150579	0.157724	0.165167	0.172913	0.180955	0.189274	0.197847
14	-0.0959727	-0.0909394	-0.0859062	-0.0808729	-0.0758396	-0.0708064	-0.0657731	-0.0607399	-0.0557066	-0.0506734	-0.0456401	-0.0406069	-0.035574	-0.030542	-0.0255114	-0.020483	-0.0154569	-0.0104338	-0.00541579	-0.000405771	0.00459476	0.00958499	0.0145654	0.0195363	0.0244986	0.0294524	0.0344039	0.0393655	0.0443481	0.0493567	0.0543998	0.0594885	0.0646336	0.0698507	0.0751646	0.0806007	0.0861793	0.0919172	0.0978332	0.103946	0.110278	0.116859	0.123713	0.130858	0.138302	0.146047	0.154089	0.162409	0.170981
14.5	-0.121763	-0.11673	-0.111696	-0.106663	-0.10163	-0.0965966	-0.0915634	-0.0865301	-0.0814969	-0.0764636	-0.0714304	-0.0663971	-0.0613642	-0.0563322	-0.0513017	-0.0462732	-0.0412471	-0.036224	-0.031206	-0.026196	-0.0211955	-0.0162052	-0.0112248	-0.00625393	-0.00129162	0.0036622	0.00861371	0.0135753	0.0185579	0.0235665	0.0286095	0.0336983	0.0388434	0.0440605	0.0493743	0.0548104	0.0603891	0.066127	0.072043	0.0781557	0.0844874	0.0910683	0.0979229	0.105068	0.112512	0.120257	0.128299	0.136618	0.145191
15	-0.146729	-0.141696	-0.136663	-0.13163	-0.126596	-0.121563	-0.11653	-0.111497	-0.106463	-0.10143	-0.0963969	-0.0913636	-0.0863307	-0.0812987	-0.0762682	-0.0712397	-0.0662136	-0.0611905	-0.0561725	-0.0511625	-0.046162	-0.0411717	-0.0361914	-0.0312204	-0.0262581	-0.0213043	-0.0163528	-0.0113912	-0.00640859	-0.0014	0.00364302	0.00873177	0.0138769	0.019094	0.0244078	0.0298439	0.0354226	0.0411605	0.0470765	0.0531892	0.0595209	0.0661018	0.0729564	0.0801013	0.087545	0.0952905	0.103332	0.111652	0.120224
15.5	-0.171121	-0.166088	-0.161054	-0.156021	-0.150988	-0.145955	-0.140921	-0.135888	-0.130855	-0.125822	-0.120788	-0.115755	-0.110722	-0.10569	-0.10066	-0.0956311	-0.090605	-0.0855819	-0.0805639	-0.0755539	-0.0705534	-0.0655631	-0.0605828	-0.0556118	-0.0506495	-0.0456957	-0.0407442	-0.0357826	-0.0308	-0.0257914	-0.0207484	-0.0156596	-0.0105145	-0.0052974	1.64365e-05	0.00545253	0.0110312	0.0167691	0.0226851	0.0287978	0.0351295	0.0417104	0.048565	0.0557099	0.0631536	0.0708991	0.0789407	0.0872604	0.0958328
16	-0.195206	-0.190172	-0.185139	-0.180106	-0.175073	-0.170039	-0.165006	-0.159973	-0.15494	-0.149906	-0.144873	-0.13984	-0.134807	-0.129775	-0.124744	-0.119716	-0.11469	-0.109667	-0.104649	-0.0996388	-0.0946382	-0.089648	-0.0846676	-0.0796967	-0.0747344	-0.0697806	-0.0648291	-0.0598675	-0.0548849	-0.0498763	-0.0448332	-0.0397445	-0.0345994	-0.0293823	-0.0240684	-0.0186323	-0.0130537	-0.00731578	-0.00139977	0.00471291	0.0110447	0.0176255	0.0244801	0.031625	0.0390688	0.0468142	0.0548558	0.0631756	0.0717479
16.5	-0.219225	-0.214192	-0.209158	-0.204125	-0.199092	-0.194059	-0.189025	-0.183992	-0.178959	-0.173925	-0.168892	-0.163859	-0.158826	-0.153794	-0.148764	-0.143735	-0.138709	-0.133686	-0.128668	-0.123658	-0.118657	-0.113667	-0.108687	-0.103716	-0.0987535	-0.0937997	-0.0888482	-0.0838866	-0.078904	-0.0738954	-0.0688524	-0.0637636	-0.0586185	-0.0534014	-0.0480875	-0.0426514	-0.0370728	-0.0313349	-0.0254189	-0.0193062	-0.0129745	-0.00639358	0.00046101	0.0076059	0.0150496	0.0227951	0.0308367	0.0391564	0.0477288
17	-0.243313	-0.23828	-0.233246	-0.228213	-0.22318	-0.218147	-0.213113	-0.20808	-0.203047	-0.198013	-0.19298	-0.187947	-0.182914	-0.177882	-0.172852	-0.167823	-0.162797	-0.157774	-0.152756	-0.147746	-0.142745	-0.137755	-0.132775	-0.127804	-0.122842	-0.117888	-0.112936	-0.107975	-0.102992	-0.0979834	-0.0929404	-0.0878516	-0.0827065	-0.0774894	-0.0721755	-0.0667394	-0.0611608	-0.0554229	-0.0495069	-0.0433942	-0.0370625	-0.0304816	-0.023627	-0.0164821	-0.00903835	-0.00129291	0.00674871	0.0150684	0.0236408
17.5	-0.267484	-0.262451	-0.257418	-0.252384	-0.247351	-0.242318	-0.237285	-0.232251	-0.227218	-0.222185	-0.217152	-0.212118	-0.207086	-0.202054	-0.197023	-0.191995	-0.186968	-0.181945	-0.176927	-0.171917	-0.166917	-0.161927	-0.156946	-0.151975	-0.147013	-0.142059	-0.137108	-0.132146	-0.127163	-0.122155	-0.117112	-0.112023	-0.106878	-0.101661	-0.096347	-0.0909109	-0.0853322	-0.0795943	-0.0736783	-0.0675656	-0.0612339	-0.054653	-0.0477984	-0.0406535	-0.0332098	-0.0254643	-0.0174227	-0.00910298	-0.000530651
18	-0.291707	-0.286674	-0.28164	-0.276607	-0.271574	-0.266541	-0.261507	-0.256474	-0.251441	-0.246408	-0.241374	-0.236341	-0.231308	-0.226276	-0.221246	-0.216217	-0.211191	-0.206168	-0.20115	-0.19614	-0.191139	-0.186149	-0.181169	-0.176198	-0.171236	-0.166282	-0.16133	-0.156369	-0.151386	-0.146377	-0.141334	-0.136246	-0.131101	-0.125883	-0.12057	-0.115133	-0.109555	-0.103817	-0.0979009	-0.0917882	-0.0854565	-0.0788756	-0.072021	-0.0648761	-0.0574324	-0.0496869	-0.0416453	-0.0333256	-0.0247533
[truncated: 50 more columns]
