# Supplementary material for: Longitudinal reference centiles for the Gross Motor Function Measure‐66 in children and adolescents with cerebral palsy
Source: Dev Med Child Neurol. 2025 Aug 5;68(2):218–26. doi: 10.1111/dmcn.16455 (PMC12766559; doi:10.1111/dmcn.16455)
Supplement: Supplementary file 7 — Table S2: SD of the GMFM‐66 score difference after 6 months. [file DMCN-68-218-s005.xlsx]

## Sheet: Supplement Tab 2 SD
Supplement Tab. 2 Tabulated reference centiles for the standard deviation of the GMFM66-Score difference after 6 months
	initial GMFM66-Score
Age	0	1	2	3	4	5	6	7	8	9	10	11	12	13	14	15	16	17	18	19	20	21	22	23	24	25	26	27	28	29	30	31	32	33	34	35	36	37	38	39	40	41	42	43	44	45	46	47	48
3	1.633	1.634	1.634	1.635	1.636	1.637	1.638	1.639	1.64	1.641	1.641	1.642	1.643	1.644	1.645	1.646	1.647	1.647	1.648	1.649	1.65	1.651	1.652	1.652	1.653	1.654	1.655	1.655	1.656	1.656	1.657	1.657	1.658	1.659	1.659	1.66	1.661	1.662	1.664	1.666	1.668	1.67	1.673	1.676	1.68	1.684	1.689	1.694	1.7
3.5	1.608	1.609	1.61	1.611	1.612	1.612	1.613	1.614	1.615	1.616	1.617	1.618	1.618	1.619	1.62	1.621	1.622	1.623	1.624	1.624	1.625	1.626	1.627	1.628	1.628	1.629	1.63	1.63	1.631	1.631	1.632	1.633	1.633	1.634	1.634	1.635	1.636	1.637	1.639	1.641	1.643	1.645	1.648	1.651	1.655	1.659	1.664	1.669	1.674
4	1.584	1.585	1.586	1.587	1.587	1.588	1.589	1.59	1.591	1.592	1.593	1.593	1.594	1.595	1.596	1.597	1.598	1.598	1.599	1.6	1.601	1.602	1.603	1.603	1.604	1.605	1.605	1.606	1.607	1.607	1.608	1.608	1.609	1.609	1.61	1.611	1.612	1.613	1.614	1.616	1.618	1.621	1.623	1.626	1.63	1.634	1.639	1.644	1.649
4.5	1.561	1.561	1.562	1.563	1.564	1.565	1.566	1.566	1.567	1.568	1.569	1.57	1.571	1.571	1.572	1.573	1.574	1.575	1.576	1.576	1.577	1.578	1.579	1.58	1.58	1.581	1.582	1.582	1.583	1.583	1.584	1.584	1.585	1.585	1.586	1.587	1.588	1.589	1.591	1.592	1.594	1.597	1.599	1.602	1.606	1.61	1.614	1.619	1.625
5	1.538	1.539	1.539	1.54	1.541	1.542	1.543	1.544	1.544	1.545	1.546	1.547	1.548	1.548	1.549	1.55	1.551	1.552	1.553	1.553	1.554	1.555	1.556	1.556	1.557	1.558	1.558	1.559	1.56	1.56	1.561	1.561	1.562	1.562	1.563	1.564	1.565	1.566	1.567	1.569	1.571	1.573	1.576	1.579	1.582	1.586	1.591	1.596	1.601
5.5	1.516	1.516	1.517	1.518	1.519	1.52	1.521	1.521	1.522	1.523	1.524	1.525	1.525	1.526	1.527	1.528	1.529	1.529	1.53	1.531	1.532	1.533	1.533	1.534	1.535	1.535	1.536	1.537	1.537	1.538	1.538	1.539	1.539	1.54	1.54	1.541	1.542	1.543	1.545	1.546	1.548	1.551	1.553	1.556	1.56	1.564	1.568	1.573	1.578
6	1.494	1.495	1.496	1.497	1.498	1.498	1.499	1.5	1.501	1.502	1.502	1.503	1.504	1.505	1.506	1.506	1.507	1.508	1.509	1.51	1.51	1.511	1.512	1.513	1.513	1.514	1.514	1.515	1.516	1.516	1.517	1.517	1.518	1.518	1.519	1.52	1.521	1.522	1.523	1.525	1.527	1.529	1.531	1.534	1.538	1.542	1.546	1.551	1.556
6.5	1.474	1.475	1.476	1.477	1.477	1.478	1.479	1.48	1.481	1.481	1.482	1.483	1.484	1.485	1.485	1.486	1.487	1.488	1.488	1.489	1.49	1.491	1.491	1.492	1.493	1.493	1.494	1.495	1.495	1.496	1.496	1.497	1.497	1.498	1.498	1.499	1.5	1.501	1.502	1.504	1.506	1.508	1.511	1.514	1.517	1.521	1.525	1.53	1.535
7	1.455	1.456	1.457	1.458	1.458	1.459	1.46	1.461	1.462	1.462	1.463	1.464	1.465	1.465	1.466	1.467	1.468	1.468	1.469	1.47	1.471	1.471	1.472	1.473	1.474	1.474	1.475	1.475	1.476	1.476	1.477	1.477	1.478	1.478	1.479	1.48	1.481	1.482	1.483	1.485	1.487	1.489	1.491	1.494	1.498	1.501	1.506	1.51	1.515
7.5	1.437	1.438	1.439	1.44	1.44	1.441	1.442	1.443	1.444	1.444	1.445	1.446	1.447	1.447	1.448	1.449	1.45	1.45	1.451	1.452	1.453	1.453	1.454	1.455	1.456	1.456	1.457	1.457	1.458	1.458	1.459	1.459	1.46	1.46	1.461	1.462	1.463	1.464	1.465	1.466	1.468	1.47	1.473	1.476	1.479	1.483	1.487	1.492	1.497
8	1.421	1.421	1.422	1.423	1.424	1.424	1.425	1.426	1.427	1.427	1.428	1.429	1.43	1.43	1.431	1.432	1.433	1.433	1.434	1.435	1.436	1.436	1.437	1.438	1.438	1.439	1.44	1.44	1.441	1.441	1.442	1.442	1.443	1.443	1.444	1.444	1.445	1.446	1.448	1.449	1.451	1.453	1.456	1.458	1.462	1.465	1.47	1.474	1.479
8.5	1.404	1.405	1.406	1.407	1.407	1.408	1.409	1.41	1.41	1.411	1.412	1.413	1.413	1.414	1.415	1.416	1.416	1.417	1.418	1.419	1.419	1.42	1.421	1.421	1.422	1.423	1.423	1.424	1.424	1.425	1.425	1.426	1.426	1.427	1.427	1.428	1.429	1.43	1.431	1.433	1.435	1.437	1.439	1.442	1.445	1.449	1.453	1.457	1.462
9	1.389	1.39	1.391	1.392	1.392	1.393	1.394	1.395	1.395	1.396	1.397	1.398	1.398	1.399	1.4	1.401	1.401	1.402	1.403	1.403	1.404	1.405	1.406	1.406	1.407	1.408	1.408	1.409	1.409	1.41	1.41	1.41	1.411	1.411	1.412	1.413	1.414	1.415	1.416	1.417	1.419	1.421	1.424	1.427	1.43	1.433	1.437	1.442	1.447
9.5	1.375	1.376	1.377	1.378	1.378	1.379	1.38	1.381	1.381	1.382	1.383	1.384	1.384	1.385	1.386	1.386	1.387	1.388	1.389	1.389	1.39	1.391	1.391	1.392	1.393	1.393	1.394	1.394	1.395	1.395	1.396	1.396	1.397	1.397	1.398	1.399	1.4	1.401	1.402	1.403	1.405	1.407	1.409	1.412	1.415	1.419	1.423	1.427	1.432
10	1.363	1.364	1.364	1.365	1.366	1.366	1.367	1.368	1.369	1.369	1.37	1.371	1.372	1.372	1.373	1.374	1.374	1.375	1.376	1.377	1.377	1.378	1.379	1.379	1.38	1.381	1.381	1.382	1.382	1.383	1.383	1.383	1.384	1.384	1.385	1.386	1.387	1.388	1.389	1.39	1.392	1.394	1.397	1.399	1.402	1.406	1.41	1.414	1.419
10.5	1.352	1.352	1.353	1.354	1.354	1.355	1.356	1.357	1.357	1.358	1.359	1.359	1.36	1.361	1.362	1.362	1.363	1.364	1.364	1.365	1.366	1.367	1.367	1.368	1.369	1.369	1.37	1.37	1.371	1.371	1.372	1.372	1.372	1.373	1.374	1.374	1.375	1.376	1.377	1.379	1.381	1.383	1.385	1.388	1.391	1.394	1.398	1.402	1.407
11	1.342	1.342	1.343	1.344	1.345	1.345	1.346	1.347	1.347	1.348	1.349	1.35	1.35	1.351	1.352	1.352	1.353	1.354	1.355	1.355	1.356	1.357	1.357	1.358	1.359	1.359	1.36	1.36	1.361	1.361	1.362	1.362	1.362	1.363	1.364	1.364	1.365	1.366	1.367	1.369	1.371	1.373	1.375	1.378	1.381	1.384	1.388	1.392	1.397
11.5	1.333	1.334	1.335	1.336	1.336	1.337	1.338	1.338	1.339	1.34	1.34	1.341	1.342	1.343	1.343	1.344	1.345	1.345	1.346	1.347	1.348	1.348	1.349	1.35	1.35	1.351	1.351	1.352	1.352	1.353	1.353	1.354	1.354	1.355	1.355	1.356	1.357	1.358	1.359	1.36	1.362	1.364	1.366	1.369	1.372	1.376	1.379	1.384	1.388
12	1.327	1.327	1.328	1.329	1.329	1.33	1.331	1.331	1.332	1.333	1.334	1.334	1.335	1.336	1.336	1.337	1.338	1.339	1.339	1.34	1.341	1.341	1.342	1.343	1.343	1.344	1.344	1.345	1.345	1.346	1.346	1.347	1.347	1.348	1.348	1.349	1.35	1.351	1.352	1.353	1.355	1.357	1.359	1.362	1.365	1.368	1.372	1.377	1.381
12.5	1.321	1.322	1.322	1.323	1.324	1.324	1.325	1.326	1.327	1.327	1.328	1.329	1.329	1.33	1.331	1.332	1.332	1.333	1.334	1.334	1.335	1.336	1.336	1.337	1.338	1.338	1.339	1.339	1.34	1.34	1.341	1.341	1.341	1.342	1.343	1.343	1.344	1.345	1.346	1.348	1.349	1.351	1.354	1.356	1.359	1.363	1.367	1.371	1.375
13	1.317	1.317	1.318	1.319	1.319	1.32	1.321	1.322	1.322	1.323	1.324	1.324	1.325	1.326	1.326	1.327	1.328	1.329	1.329	1.33	1.331	1.331	1.332	1.333	1.333	1.334	1.334	1.335	1.335	1.336	1.336	1.337	1.337	1.338	1.338	1.339	1.34	1.341	1.342	1.343	1.345	1.347	1.349	1.352	1.355	1.358	1.362	1.366	1.371
13.5	1.313	1.314	1.315	1.316	1.316	1.317	1.318	1.318	1.319	1.32	1.32	1.321	1.322	1.323	1.323	1.324	1.325	1.325	1.326	1.327	1.327	1.328	1.329	1.329	1.33	1.331	1.331	1.332	1.332	1.332	1.333	1.333	1.334	1.334	1.335	1.336	1.336	1.337	1.339	1.34	1.342	1.344	1.346	1.349	1.352	1.355	1.359	1.363	1.368
14	1.311	1.312	1.312	1.313	1.314	1.315	1.315	1.316	1.317	1.317	1.318	1.319	1.319	1.32	1.321	1.322	1.322	1.323	1.324	1.324	1.325	1.326	1.326	1.327	1.328	1.328	1.329	1.329	1.33	1.33	1.33	1.331	1.331	1.332	1.332	1.333	1.334	1.335	1.336	1.338	1.339	1.341	1.343	1.346	1.349	1.353	1.356	1.36	1.365
14.5	1.309	1.31	1.311	1.311	1.312	1.313	1.314	1.314	1.315	1.316	1.316	1.317	1.318	1.318	1.319	1.32	1.321	1.321	1.322	1.323	1.323	1.324	1.325	1.325	1.326	1.326	1.327	1.327	1.328	1.328	1.329	1.329	1.33	1.33	1.331	1.331	1.332	1.333	1.334	1.336	1.338	1.339	1.342	1.344	1.347	1.351	1.355	1.359	1.363
15	1.308	1.309	1.31	1.31	1.311	1.312	1.312	1.313	1.314	1.314	1.315	1.316	1.316	1.317	1.318	1.319	1.319	1.32	1.321	1.321	1.322	1.323	1.323	1.324	1.325	1.325	1.326	1.326	1.327	1.327	1.328	1.328	1.328	1.329	1.329	1.33	1.331	1.332	1.333	1.335	1.336	1.338	1.34	1.343	1.346	1.349	1.353	1.357	1.362
15.5	1.307	1.308	1.309	1.309	1.31	1.311	1.311	1.312	1.313	1.313	1.314	1.315	1.316	1.316	1.317	1.318	1.318	1.319	1.32	1.32	1.321	1.322	1.322	1.323	1.324	1.324	1.325	1.325	1.326	1.326	1.327	1.327	1.327	1.328	1.329	1.329	1.33	1.331	1.332	1.334	1.335	1.337	1.339	1.342	1.345	1.348	1.352	1.356	1.361
16	1.306	1.307	1.308	1.308	1.309	1.31	1.31	1.311	1.312	1.313	1.313	1.314	1.315	1.315	1.316	1.317	1.317	1.318	1.319	1.32	1.32	1.321	1.322	1.322	1.323	1.323	1.324	1.324	1.325	1.325	1.326	1.326	1.327	1.327	1.328	1.328	1.329	1.33	1.331	1.333	1.334	1.336	1.339	1.341	1.344	1.348	1.351	1.356	1.36
16.5	1.305	1.306	1.307	1.308	1.308	1.309	1.31	1.31	1.311	1.312	1.312	1.313	1.314	1.314	1.315	1.316	1.317	1.317	1.318	1.319	1.319	1.32	1.321	1.321	1.322	1.322	1.323	1.323	1.324	1.324	1.325	1.325	1.326	1.326	1.327	1.327	1.328	1.329	1.33	1.332	1.333	1.335	1.338	1.34	1.343	1.347	1.35	1.355	1.359
17	1.304	1.305	1.306	1.307	1.307	1.308	1.309	1.309	1.31	1.311	1.311	1.312	1.313	1.313	1.314	1.315	1.316	1.316	1.317	1.318	1.318	1.319	1.32	1.32	1.321	1.321	1.322	1.322	1.323	1.323	1.324	1.324	1.325	1.325	1.326	1.326	1.327	1.328	1.329	1.331	1.332	1.334	1.337	1.339	1.342	1.346	1.349	1.354	1.358
17.5	1.303	1.304	1.305	1.306	1.306	1.307	1.308	1.308	1.309	1.31	1.31	1.311	1.312	1.312	1.313	1.314	1.315	1.315	1.316	1.317	1.317	1.318	1.319	1.319	1.32	1.32	1.321	1.321	1.322	1.322	1.323	1.323	1.324	1.324	1.325	1.325	1.326	1.327	1.328	1.33	1.331	1.333	1.336	1.338	1.341	1.345	1.348	1.353	1.357
18	1.302	1.303	1.304	1.305	1.305	1.306	1.307	1.307	1.308	1.309	1.309	1.31	1.311	1.312	1.312	1.313	1.314	1.314	1.315	1.316	1.316	1.317	1.318	1.318	1.319	1.319	1.32	1.32	1.321	1.321	1.322	1.322	1.323	1.323	1.324	1.324	1.325	1.326	1.327	1.329	1.33	1.332	1.335	1.337	1.34	1.344	1.347	1.352	1.356
[truncated: 50 more columns]
